# Supplementary material for: Maternal Eating Styles and Restrictive Feeding Practices: Indirect Effects Through Perceived Child Appetite and Weight Concern
Source: Nutrients. 2025 Dec 16;17(24):3933. doi: 10.3390/nu17243933 (PMC12735459; doi:10.3390/nu17243933)
Supplement: Supplementary file 1 [file nutrients-17-03933-s001.zip]

Archive with 1 entries (1 files):
- nutrients-4005295-supplementary.pdf
